# Supplementary material for: In Situ Formation of Acidic Comonomer during Thermal Treatment of Copolymers of Acrylonitrile and Its Influence on the Cyclization Reaction
Source: Polymers (Basel). 2024 Oct 7;16(19):2833. doi: 10.3390/polym16192833 (PMC11478795; doi:10.3390/polym16192833)
Supplement: Supplementary file 1 [file polymers-16-02833-s001.zip]

Archive with 1 entries (1 files):
- polymers-3244321-supplementary.pdf
